# Supplementary material for: Unlocking Synergistic Photo-Fenton Catalysis with Magnetic SrFe12O19/g-C3N4 Heterojunction for Sustainable Oxytetracycline Degradation: Mechanisms and Applications
Source: Nanomaterials (Basel). 2025 May 30;15(11):833. doi: 10.3390/nano15110833 (PMC12157301; doi:10.3390/nano15110833)
Supplement: Supplementary file 1 [file nanomaterials-15-00833-s001.zip]

Archive with 1 entries (1 files):
- nanomaterials-3606828-supplementary.pdf
